# Supplementary material for: Postoperative inflammation and insulin resistance in relation to body composition, adiposity and carbohydrate treatment: A randomised controlled study
Source: Clin Nutr. 2019 Feb;38(1):204–12. doi: 10.1016/j.clnu.2018.01.032 (PMC6380471; doi:10.1016/j.clnu.2018.01.032)
Supplement: mmc1 [file mmc1.zip]

Archive with 1 entries (1 files):
- Supplementary digital content.docx
